# Supplementary material for: Enhancing artistic analysis through deep learning: a graphic art element recognition model based on SSD and FPT
Source: PeerJ Comput Sci. 2024 Jan 2;10:e1761. doi: 10.7717/peerj-cs.1761 (PMC10773824; doi:10.7717/peerj-cs.1761)
Supplement: Supplemental Information 1 [file peerj-cs-10-1761-s001.zip]

Archive with 90 entries (68 files):
- code/
- code/configs/
- code/configs/efficient_net_b3_ssd300_voc0712.yaml
- code/configs/mobilenet_v2_ssd320_voc0712.yaml
- code/configs/mobilenet_v3_ssd320_voc0712.yaml
- code/configs/vgg_ssd300_coco_trainval35k.yaml
- code/configs/vgg_ssd300_voc0712.yaml
- code/configs/vgg_ssd512_coco_trainval35k.yaml
- code/configs/vgg_ssd512_voc0712.yaml
- code/demo.py
- code/setup.py
- code/ssd/
- code/ssd/__init__.py
- code/ssd/config/
- code/ssd/config/__init__.py
- code/ssd/config/defaults.py
- code/ssd/config/path_catlog.py
- code/ssd/data/
- code/ssd/data/__init__.py
- code/ssd/data/build.py
- code/ssd/data/datasets/
- code/ssd/data/datasets/__init__.py
- code/ssd/data/datasets/coco.py
- code/ssd/data/datasets/evaluation/
- code/ssd/data/datasets/evaluation/__init__.py
- code/ssd/data/datasets/evaluation/coco/
- code/ssd/data/datasets/evaluation/coco/__init__.py
- code/ssd/data/datasets/evaluation/voc/
- code/ssd/data/datasets/evaluation/voc/__init__.py
- code/ssd/data/datasets/evaluation/voc/eval_detection_voc.py
- code/ssd/data/datasets/voc.py
- code/ssd/data/samplers/
- code/ssd/data/samplers/__init__.py
- code/ssd/data/samplers/distributed.py
- code/ssd/data/samplers/iteration_based_batch_sampler.py
- code/ssd/data/transforms/
- code/ssd/data/transforms/__init__.py
- code/ssd/data/transforms/target_transform.py
- code/ssd/data/transforms/transforms.py
- code/ssd/engine/
- code/ssd/engine/__init__.py
- code/ssd/engine/inference.py
- code/ssd/engine/trainer.py
- code/ssd/layers/
- code/ssd/layers/__init__.py
- code/ssd/layers/separable_conv.py
- code/ssd/modeling/
- code/ssd/modeling/__init__.py
- code/ssd/modeling/anchors/
- code/ssd/modeling/anchors/__init__.py
- code/ssd/modeling/anchors/prior_box.py
- code/ssd/modeling/backbone/
- code/ssd/modeling/backbone/__init__.py
- code/ssd/modeling/backbone/efficient_net/
- code/ssd/modeling/backbone/efficient_net/__init__.py
- code/ssd/modeling/backbone/efficient_net/efficient_net.py
- code/ssd/modeling/backbone/efficient_net/utils.py
- code/ssd/modeling/backbone/mobilenet.py
- code/ssd/modeling/backbone/mobilenetv3.py
- code/ssd/modeling/backbone/vgg.py
- code/ssd/modeling/box_head/
- code/ssd/modeling/box_head/__init__.py
- code/ssd/modeling/box_head/box_head.py
- code/ssd/modeling/box_head/box_predictor.py
- code/ssd/modeling/box_head/inference.py
- code/ssd/modeling/box_head/loss.py
- code/ssd/modeling/detector/
- code/ssd/modeling/detector/__init__.py
- code/ssd/modeling/detector/ssd_detector.py
- code/ssd/modeling/registry.py
- code/ssd/solver/
- code/ssd/solver/__init__.py
- code/ssd/solver/build.py
- code/ssd/solver/lr_scheduler.py
- code/ssd/structures/
- code/ssd/structures/__init__.py
- code/ssd/structures/container.py
- code/ssd/utils/
- code/ssd/utils/__init__.py
- code/ssd/utils/box_utils.py
- code/ssd/utils/checkpoint.py
- code/ssd/utils/dist_util.py
- code/ssd/utils/logger.py
- code/ssd/utils/metric_logger.py
- code/ssd/utils/misc.py
- code/ssd/utils/model_zoo.py
- code/ssd/utils/nms.py
- code/ssd/utils/registry.py
- code/test.py
- code/train.py
