# Supplementary material for: Enhancing artistic analysis through deep learning: a graphic art element recognition model based on SSD and FPT
Source: PeerJ Comput Sci. 2024 Jan 2;10:e1761. doi: 10.7717/peerj-cs.1761 (PMC10773824; doi:10.7717/peerj-cs.1761)
Supplement: Supplemental Information 1 [file peerj-cs-10-1761-s001.zip › code/configs/efficient_net_b3_ssd300_voc0712.yaml]

MODEL:
  NUM_CLASSES: 21
  BACKBONE:
    NAME: 'efficient_net-b3'
    OUT_CHANNELS: (48, 136, 384, 256, 256, 256)
INPUT:
  IMAGE_SIZE: 300
DATASETS:
  TRAIN: ("voc_2007_trainval", "voc_2012_trainval")
  TEST: ("voc_2007_test", )
SOLVER:
  MAX_ITER: 160000
  LR_STEPS: [105000, 135000]
  GAMMA: 0.1
  BATCH_SIZE: 24
  LR: 1e-3

OUTPUT_DIR: 'outputs/efficient_net_b3_ssd300_voc0712'
