# Supplementary material for: Enhancing artistic analysis through deep learning: a graphic art element recognition model based on SSD and FPT
Source: PeerJ Comput Sci. 2024 Jan 2;10:e1761. doi: 10.7717/peerj-cs.1761 (PMC10773824; doi:10.7717/peerj-cs.1761)
Supplement: Supplemental Information 1 [file peerj-cs-10-1761-s001.zip › code/configs/mobilenet_v3_ssd320_voc0712.yaml]

MODEL:
  NUM_CLASSES: 21
  BOX_HEAD:
    PREDICTOR: 'SSDLiteBoxPredictor'
  BACKBONE:
    NAME: 'mobilenet_v3'
    OUT_CHANNELS: (112, 960, 512, 256, 256, 64)
  PRIORS:
    FEATURE_MAPS: [20, 10, 5, 3, 2, 1]
    STRIDES: [16, 32, 64, 107, 160, 320]
    MIN_SIZES: [60, 105, 150, 195, 240, 285]
    MAX_SIZES: [105, 150, 195, 240, 285, 330]
    ASPECT_RATIOS: [[2, 3], [2, 3], [2, 3], [2, 3], [2, 3], [2, 3]]
    BOXES_PER_LOCATION: [6, 6, 6, 6, 6, 6]
INPUT:
  IMAGE_SIZE: 320
DATASETS:
  TRAIN: ("voc_2007_trainval", "voc_2012_trainval")
  TEST: ("voc_2007_test", )
SOLVER:
  MAX_ITER: 120000
  LR_STEPS: [80000, 100000]
  GAMMA: 0.1
  BATCH_SIZE: 32
  LR: 1e-3

OUTPUT_DIR: 'outputs/mobilenet_v3_ssd320_voc0712'
