# Supplementary material for: Enhancing artistic analysis through deep learning: a graphic art element recognition model based on SSD and FPT
Source: PeerJ Comput Sci. 2024 Jan 2;10:e1761. doi: 10.7717/peerj-cs.1761 (PMC10773824; doi:10.7717/peerj-cs.1761)
Supplement: Supplemental Information 1 [file peerj-cs-10-1761-s001.zip › code/configs/vgg_ssd300_coco_trainval35k.yaml]

MODEL:
  NUM_CLASSES: 81
  PRIORS:
    FEATURE_MAPS: [38, 19, 10, 5, 3, 1]
    STRIDES: [8, 16, 32, 64, 100, 300]
    MIN_SIZES: [21, 45, 99, 153, 207, 261]
    MAX_SIZES: [45, 99, 153, 207, 261, 315]
    ASPECT_RATIOS: [[2], [2, 3], [2, 3], [2, 3], [2], [2]]
    BOXES_PER_LOCATION: [4, 6, 6, 6, 4, 4]
INPUT:
  IMAGE_SIZE: 300
DATASETS:
  TRAIN: ("coco_2014_train", "coco_2014_valminusminival")
  TEST: ("coco_2014_minival", )
SOLVER:
  MAX_ITER: 400000
  LR_STEPS: [280000, 360000]
  GAMMA: 0.1
  BATCH_SIZE: 32
  LR: 1e-3

OUTPUT_DIR: 'outputs/vgg_ssd300_coco_trainval35k'
