# Supplementary material for: Enhancing artistic analysis through deep learning: a graphic art element recognition model based on SSD and FPT
Source: PeerJ Comput Sci. 2024 Jan 2;10:e1761. doi: 10.7717/peerj-cs.1761 (PMC10773824; doi:10.7717/peerj-cs.1761)
Supplement: Supplemental Information 1 [file peerj-cs-10-1761-s001.zip › code/ssd/data/datasets/__init__.py]

from torch.utils.data import ConcatDataset

from ssd.config.path_catlog import DatasetCatalog
from .voc import VOCDataset
from .coco import COCODataset

_DATASETS = {
    'VOCDataset': VOCDataset,
    'COCODataset': COCODataset,
}


def build_dataset(dataset_list, transform=None, target_transform=None, is_train=True):
    assert len(dataset_list) > 0
    datasets = []
    for dataset_name in dataset_list:
        data = DatasetCatalog.get(dataset_name)
        args = data['args']
        factory = _DATASETS[data['factory']]
        args['transform'] = transform
        args['target_transform'] = target_transform
        if factory == VOCDataset:
            args['keep_difficult'] = not is_train
        elif factory == COCODataset:
            args['remove_empty'] = is_train
        dataset = factory(**args)
        datasets.append(dataset)
    # for testing, return a list of datasets
    if not is_train:
        return datasets
    dataset = datasets[0]
    if len(datasets) > 1:
        dataset = ConcatDataset(datasets)

    return [dataset]
