# Supplementary material for: Enhancing artistic analysis through deep learning: a graphic art element recognition model based on SSD and FPT
Source: PeerJ Comput Sci. 2024 Jan 2;10:e1761. doi: 10.7717/peerj-cs.1761 (PMC10773824; doi:10.7717/peerj-cs.1761)
Supplement: Supplemental Information 1 [file peerj-cs-10-1761-s001.zip › code/ssd/data/datasets/coco.py]

import os
import torch.utils.data
import numpy as np
from PIL import Image

from ssd.structures.container import Container


class COCODataset(torch.utils.data.Dataset):
    class_names = ('__background__',
                   'person', 'bicycle', 'car', 'motorcycle', 'airplane', 'bus',
                   'train', 'truck', 'boat', 'traffic light', 'fire hydrant',
                   'stop sign', 'parking meter', 'bench', 'bird', 'cat', 'dog',
                   'horse', 'sheep', 'cow', 'elephant', 'bear', 'zebra',
                   'giraffe', 'backpack', 'umbrella', 'handbag', 'tie',
                   'suitcase', 'frisbee', 'skis', 'snowboard', 'sports ball',
                   'kite', 'baseball bat', 'baseball glove', 'skateboard',
                   'surfboard', 'tennis racket', 'bottle', 'wine glass', 'cup',
                   'fork', 'knife', 'spoon', 'bowl', 'banana', 'apple',
                   'sandwich', 'orange', 'broccoli', 'carrot', 'hot dog', 'pizza',
                   'donut', 'cake', 'chair', 'couch', 'potted plant', 'bed',
                   'dining table', 'toilet', 'tv', 'laptop', 'mouse', 'remote',
                   'keyboard', 'cell phone', 'microwave', 'oven', 'toaster', 'sink',
                   'refrigerator', 'book', 'clock', 'vase', 'scissors',
                   'teddy bear', 'hair drier', 'toothbrush')

    def __init__(self, data_dir, ann_file, transform=None, target_transform=None, remove_empty=False):
        from pycocotools.coco import COCO
        self.coco = COCO(ann_file)
        self.data_dir = data_dir
        self.transform = transform
        self.target_transform = target_transform
        self.remove_empty = remove_empty
        if self.remove_empty:
            # when training, images without annotations are removed.
            self.ids = list(self.coco.imgToAnns.keys())
        else:
            # when testing, all images used.
            self.ids = list(self.coco.imgs.keys())
        coco_categories = sorted(self.coco.getCatIds())
        self.coco_id_to_contiguous_id = {coco_id: i + 1 for i, coco_id in enumerate(coco_categories)}
        self.contiguous_id_to_coco_id = {v: k for k, v in self.coco_id_to_contiguous_id.items()}

    def __getitem__(self, index):
        image_id = self.ids[index]
        boxes, labels = self._get_annotation(image_id)
        image = self._read_image(image_id)
        if self.transform:
            image, boxes, labels = self.transform(image, boxes, labels)
        if self.target_transform:
            boxes, labels = self.target_transform(boxes, labels)
        targets = Container(
            boxes=boxes,
            labels=labels,
        )
        return image, targets, index

    def get_annotation(self, index):
        image_id = self.ids[index]
        return image_id, self._get_annotation(image_id)

    def __len__(self):
        return len(self.ids)

    def _get_annotation(self, image_id):
        ann_ids = self.coco.getAnnIds(imgIds=image_id)
        ann = self.coco.loadAnns(ann_ids)
        # filter crowd annotations
        ann = [obj for obj in ann if obj["iscrowd"] == 0]
        boxes = np.array([self._xywh2xyxy(obj["bbox"]) for obj in ann], np.float32).reshape((-1, 4))
        labels = np.array([self.coco_id_to_contiguous_id[obj["category_id"]] for obj in ann], np.int64).reshape((-1,))
        # remove invalid boxes
        keep = (boxes[:, 3] > boxes[:, 1]) & (boxes[:, 2] > boxes[:, 0])
        boxes = boxes[keep]
        labels = labels[keep]
        return boxes, labels

    def _xywh2xyxy(self, box):
        x1, y1, w, h = box
        return [x1, y1, x1 + w, y1 + h]

    def get_img_info(self, index):
        image_id = self.ids[index]
        img_data = self.coco.imgs[image_id]
        return img_data

    def _read_image(self, image_id):
        file_name = self.coco.loadImgs(image_id)[0]['file_name']
        image_file = os.path.join(self.data_dir, file_name)
        image = Image.open(image_file).convert("RGB")
        image = np.array(image)
        return image
