# Supplementary material for: Enhancing artistic analysis through deep learning: a graphic art element recognition model based on SSD and FPT
Source: PeerJ Comput Sci. 2024 Jan 2;10:e1761. doi: 10.7717/peerj-cs.1761 (PMC10773824; doi:10.7717/peerj-cs.1761)
Supplement: Supplemental Information 1 [file peerj-cs-10-1761-s001.zip › code/ssd/data/datasets/evaluation/__init__.py]

from ssd.data.datasets import VOCDataset, COCODataset
from .coco import coco_evaluation
from .voc import voc_evaluation


def evaluate(dataset, predictions, output_dir, **kwargs):
    """evaluate dataset using different methods based on dataset type.
    Args:
        dataset: Dataset object
        predictions(list[(boxes, labels, scores)]): Each item in the list represents the
            prediction results for one image. And the index should match the dataset index.
        output_dir: output folder, to save evaluation files or results.
    Returns:
        evaluation result
    """
    args = dict(
        dataset=dataset, predictions=predictions, output_dir=output_dir, **kwargs,
    )
    if isinstance(dataset, VOCDataset):
        return voc_evaluation(**args)
    elif isinstance(dataset, COCODataset):
        return coco_evaluation(**args)
    else:
        raise NotImplementedError
