# Supplementary material for: Enhancing artistic analysis through deep learning: a graphic art element recognition model based on SSD and FPT
Source: PeerJ Comput Sci. 2024 Jan 2;10:e1761. doi: 10.7717/peerj-cs.1761 (PMC10773824; doi:10.7717/peerj-cs.1761)
Supplement: Supplemental Information 1 [file peerj-cs-10-1761-s001.zip › code/ssd/data/datasets/evaluation/coco/__init__.py]

import json
import logging
import os
from datetime import datetime


def coco_evaluation(dataset, predictions, output_dir, iteration=None):
    coco_results = []
    for i, prediction in enumerate(predictions):
        img_info = dataset.get_img_info(i)
        prediction = prediction.resize((img_info['width'], img_info['height'])).numpy()
        boxes, labels, scores = prediction['boxes'], prediction['labels'], prediction['scores']

        image_id, annotation = dataset.get_annotation(i)
        class_mapper = dataset.contiguous_id_to_coco_id
        if labels.shape[0] == 0:
            continue

        boxes = boxes.tolist()
        labels = labels.tolist()
        scores = scores.tolist()
        coco_results.extend(
            [
                {
                    "image_id": image_id,
                    "category_id": class_mapper[labels[k]],
                    "bbox": [box[0], box[1], box[2] - box[0], box[3] - box[1]],  # to xywh format
                    "score": scores[k],
                }
                for k, box in enumerate(boxes)
            ]
        )
    iou_type = 'bbox'
    json_result_file = os.path.join(output_dir, iou_type + ".json")
    logger = logging.getLogger("SSD.inference")
    logger.info('Writing results to {}...'.format(json_result_file))
    with open(json_result_file, "w") as f:
        json.dump(coco_results, f)
    from pycocotools.cocoeval import COCOeval
    coco_gt = dataset.coco
    coco_dt = coco_gt.loadRes(json_result_file)
    coco_eval = COCOeval(coco_gt, coco_dt, iou_type)
    coco_eval.evaluate()
    coco_eval.accumulate()
    coco_eval.summarize()

    result_strings = []
    keys = ["AP", "AP50", "AP75", "APs", "APm", "APl"]
    metrics = {}
    for i, key in enumerate(keys):
        metrics[key] = coco_eval.stats[i]
        logger.info('{:<10}: {}'.format(key, round(coco_eval.stats[i], 3)))
        result_strings.append('{:<10}: {}'.format(key, round(coco_eval.stats[i], 3)))

    if iteration is not None:
        result_path = os.path.join(output_dir, 'result_{:07d}.txt'.format(iteration))
    else:
        result_path = os.path.join(output_dir, 'result_{}.txt'.format(datetime.now().strftime('%Y-%m-%d_%H-%M-%S')))
    with open(result_path, "w") as f:
        f.write('\n'.join(result_strings))

    return dict(metrics=metrics)
