# Supplementary material for: Enhancing artistic analysis through deep learning: a graphic art element recognition model based on SSD and FPT
Source: PeerJ Comput Sci. 2024 Jan 2;10:e1761. doi: 10.7717/peerj-cs.1761 (PMC10773824; doi:10.7717/peerj-cs.1761)
Supplement: Supplemental Information 1 [file peerj-cs-10-1761-s001.zip › code/ssd/data/datasets/evaluation/voc/__init__.py]

import logging
import os
from datetime import datetime

import numpy as np

from .eval_detection_voc import eval_detection_voc


def voc_evaluation(dataset, predictions, output_dir, iteration=None):
    class_names = dataset.class_names

    pred_boxes_list = []
    pred_labels_list = []
    pred_scores_list = []
    gt_boxes_list = []
    gt_labels_list = []
    gt_difficults = []

    for i in range(len(dataset)):
        image_id, annotation = dataset.get_annotation(i)
        gt_boxes, gt_labels, is_difficult = annotation
        gt_boxes_list.append(gt_boxes)
        gt_labels_list.append(gt_labels)
        gt_difficults.append(is_difficult.astype(np.bool))

        img_info = dataset.get_img_info(i)
        prediction = predictions[i]
        prediction = prediction.resize((img_info['width'], img_info['height'])).numpy()
        boxes, labels, scores = prediction['boxes'], prediction['labels'], prediction['scores']

        pred_boxes_list.append(boxes)
        pred_labels_list.append(labels)
        pred_scores_list.append(scores)
    result = eval_detection_voc(pred_bboxes=pred_boxes_list,
                                pred_labels=pred_labels_list,
                                pred_scores=pred_scores_list,
                                gt_bboxes=gt_boxes_list,
                                gt_labels=gt_labels_list,
                                gt_difficults=gt_difficults,
                                iou_thresh=0.5,
                                use_07_metric=True)
    logger = logging.getLogger("SSD.inference")
    result_str = "mAP: {:.4f}\n".format(result["map"])
    metrics = {'mAP': result["map"]}
    for i, ap in enumerate(result["ap"]):
        if i == 0:  # skip background
            continue
        metrics[class_names[i]] = ap
        result_str += "{:<16}: {:.4f}\n".format(class_names[i], ap)
    logger.info(result_str)

    if iteration is not None:
        result_path = os.path.join(output_dir, 'result_{:07d}.txt'.format(iteration))
    else:
        result_path = os.path.join(output_dir, 'result_{}.txt'.format(datetime.now().strftime('%Y-%m-%d_%H-%M-%S')))
    with open(result_path, "w") as f:
        f.write(result_str)

    return dict(metrics=metrics)
