# Supplementary material for: Enhancing artistic analysis through deep learning: a graphic art element recognition model based on SSD and FPT
Source: PeerJ Comput Sci. 2024 Jan 2;10:e1761. doi: 10.7717/peerj-cs.1761 (PMC10773824; doi:10.7717/peerj-cs.1761)
Supplement: Supplemental Information 1 [file peerj-cs-10-1761-s001.zip › code/ssd/data/samplers/__init__.py]

from .iteration_based_batch_sampler import IterationBasedBatchSampler
from .distributed import DistributedSampler

__all__ = ['IterationBasedBatchSampler', 'DistributedSampler']
