# Supplementary material for: Enhancing artistic analysis through deep learning: a graphic art element recognition model based on SSD and FPT
Source: PeerJ Comput Sci. 2024 Jan 2;10:e1761. doi: 10.7717/peerj-cs.1761 (PMC10773824; doi:10.7717/peerj-cs.1761)
Supplement: Supplemental Information 1 [file peerj-cs-10-1761-s001.zip › code/ssd/data/transforms/__init__.py]

from ssd.modeling.anchors.prior_box import PriorBox
from .target_transform import SSDTargetTransform
from .transforms import *


def build_transforms(cfg, is_train=True):
    if is_train:
        transform = [
            ConvertFromInts(),
            PhotometricDistort(),
            Expand(cfg.INPUT.PIXEL_MEAN),
            RandomSampleCrop(),
            RandomMirror(),
            ToPercentCoords(),
            Resize(cfg.INPUT.IMAGE_SIZE),
            SubtractMeans(cfg.INPUT.PIXEL_MEAN),
            ToTensor(),
        ]
    else:
        transform = [
            Resize(cfg.INPUT.IMAGE_SIZE),
            SubtractMeans(cfg.INPUT.PIXEL_MEAN),
            ToTensor()
        ]
    transform = Compose(transform)
    return transform


def build_target_transform(cfg):
    transform = SSDTargetTransform(PriorBox(cfg)(),
                                   cfg.MODEL.CENTER_VARIANCE,
                                   cfg.MODEL.SIZE_VARIANCE,
                                   cfg.MODEL.THRESHOLD)
    return transform
