# Supplementary material for: Enhancing artistic analysis through deep learning: a graphic art element recognition model based on SSD and FPT
Source: PeerJ Comput Sci. 2024 Jan 2;10:e1761. doi: 10.7717/peerj-cs.1761 (PMC10773824; doi:10.7717/peerj-cs.1761)
Supplement: Supplemental Information 1 [file peerj-cs-10-1761-s001.zip › code/ssd/layers/__init__.py]

import torch
import torch.nn as nn
import torch.nn.init as init
from .separable_conv import SeparableConv2d

__all__ = ['L2Norm', 'SeparableConv2d']


class L2Norm(nn.Module):
    def __init__(self, n_channels, scale):
        super(L2Norm, self).__init__()
        self.n_channels = n_channels
        self.gamma = scale or None
        self.eps = 1e-10
        self.weight = nn.Parameter(torch.Tensor(self.n_channels))
        self.reset_parameters()

    def reset_parameters(self):
        init.constant_(self.weight, self.gamma)

    def forward(self, x):
        norm = x.pow(2).sum(dim=1, keepdim=True).sqrt() + self.eps
        x = torch.div(x, norm)
        out = self.weight.unsqueeze(0).unsqueeze(2).unsqueeze(3).expand_as(x) * x
        return out
