# Supplementary material for: Enhancing artistic analysis through deep learning: a graphic art element recognition model based on SSD and FPT
Source: PeerJ Comput Sci. 2024 Jan 2;10:e1761. doi: 10.7717/peerj-cs.1761 (PMC10773824; doi:10.7717/peerj-cs.1761)
Supplement: Supplemental Information 1 [file peerj-cs-10-1761-s001.zip › code/ssd/modeling/backbone/__init__.py]

from ssd.modeling import registry
from .vgg import VGG
from .mobilenet import MobileNetV2
from .efficient_net import EfficientNet
from .mobilenetv3 import MobileNetV3

__all__ = ['build_backbone', 'VGG', 'MobileNetV2', 'EfficientNet', 'MobileNetV3']


def build_backbone(cfg):
    return registry.BACKBONES[cfg.MODEL.BACKBONE.NAME](cfg, cfg.MODEL.BACKBONE.PRETRAINED)
