# Supplementary material for: Enhancing artistic analysis through deep learning: a graphic art element recognition model based on SSD and FPT
Source: PeerJ Comput Sci. 2024 Jan 2;10:e1761. doi: 10.7717/peerj-cs.1761 (PMC10773824; doi:10.7717/peerj-cs.1761)
Supplement: Supplemental Information 1 [file peerj-cs-10-1761-s001.zip › code/ssd/modeling/backbone/efficient_net/__init__.py]

from ssd.modeling import registry
from .efficient_net import EfficientNet

__all__ = ['efficient_net_b3', 'EfficientNet']


@registry.BACKBONES.register('efficient_net-b3')
def efficient_net_b3(cfg, pretrained=True):
    if pretrained:
        model = EfficientNet.from_pretrained('efficientnet-b3')
    else:
        model = EfficientNet.from_name('efficientnet-b3')

    return model
