# Supplementary material for: Enhancing artistic analysis through deep learning: a graphic art element recognition model based on SSD and FPT
Source: PeerJ Comput Sci. 2024 Jan 2;10:e1761. doi: 10.7717/peerj-cs.1761 (PMC10773824; doi:10.7717/peerj-cs.1761)
Supplement: Supplemental Information 1 [file peerj-cs-10-1761-s001.zip › code/ssd/modeling/backbone/efficient_net/utils.py]

"""
This file contains helper functions for building the model and for loading model parameters.
These helper functions are built to mirror those in the official TensorFlow implementation.
"""

import re
import math
import collections
import torch
from torch import nn
from torch.nn import functional as F
from ssd.utils.model_zoo import load_state_dict_from_url

########################################################################
############### HELPERS FUNCTIONS FOR MODEL ARCHITECTURE ###############
########################################################################


# Parameters for the entire model (stem, all blocks, and head)

GlobalParams = collections.namedtuple('GlobalParams', [
    'batch_norm_momentum', 'batch_norm_epsilon', 'dropout_rate',
    'num_classes', 'width_coefficient', 'depth_coefficient',
    'depth_divisor', 'min_depth', 'drop_connect_rate', ])

# Parameters for an individual model block
BlockArgs = collections.namedtuple('BlockArgs', [
    'kernel_size', 'num_repeat', 'input_filters', 'output_filters',
    'expand_ratio', 'id_skip', 'stride', 'se_ratio'])

# Change namedtuple defaults
GlobalParams.__new__.__defaults__ = (None,) * len(GlobalParams._fields)
BlockArgs.__new__.__defaults__ = (None,) * len(BlockArgs._fields)


def relu_fn(x):
    """ Swish activation function """
    return x * torch.sigmoid(x)


def round_filters(filters, global_params):
    """ Calculate and round number of filters based on depth multiplier. """
    multiplier = global_params.width_coefficient
    if not multiplier:
        return filters
    divisor = global_params.depth_divisor
    min_depth = global_params.min_depth
    filters *= multiplier
    min_depth = min_depth or divisor
    new_filters = max(min_depth, int(filters + divisor / 2) // divisor * divisor)
    if new_filters < 0.9 * filters:  # prevent rounding by more than 10%
        new_filters += divisor
    return int(new_filters)


def round_repeats(repeats, global_params):
    """ Round number of filters based on depth multiplier. """
    multiplier = global_params.depth_coefficient
    if not multiplier:
        return repeats
    return int(math.ceil(multiplier * repeats))


def drop_connect(inputs, p, training):
    """ Drop connect. """
    if not training: return inputs
    batch_size = inputs.shape[0]
    keep_prob = 1 - p
    random_tensor = keep_prob
    random_tensor += torch.rand([batch_size, 1, 1, 1], dtype=inputs.dtype, device=inputs.device)
    binary_tensor = torch.floor(random_tensor)
    output = inputs / keep_prob * binary_tensor
    return output


class Conv2dSamePadding(nn.Conv2d):
    """ 2D Convolutions like TensorFlow """

    def __init__(self, in_channels, out_channels, kernel_size, stride=1, dilation=1, groups=1, bias=True):
        super().__init__(in_channels, out_channels, kernel_size, stride, 0, dilation, groups, bias)
        self.stride = self.stride if len(self.stride) == 2 else [self.stride[0]] * 2

    def forward(self, x):
        ih, iw = x.size()[-2:]
        kh, kw = self.weight.size()[-2:]
        sh, sw = self.stride
        oh, ow = math.ceil(ih / sh), math.ceil(iw / sw)
        pad_h = max((oh - 1) * self.stride[0] + (kh - 1) * self.dilation[0] + 1 - ih, 0)
        pad_w = max((ow - 1) * self.stride[1] + (kw - 1) * self.dilation[1] + 1 - iw, 0)
        if pad_h > 0 or pad_w > 0:
            x = F.pad(x, [pad_w // 2, pad_w - pad_w // 2, pad_h // 2, pad_h - pad_h // 2])
        return F.conv2d(x, self.weight, self.bias, self.stride, self.padding, self.dilation, self.groups)


########################################################################
############## HELPERS FUNCTIONS FOR LOADING MODEL PARAMS ##############
########################################################################


def efficientnet_params(model_name):
    """ Map EfficientNet model name to parameter coefficients. """
    params_dict = {
        # Coefficients:   width,depth,res,dropout
        'efficientnet-b0': (1.0, 1.0, 224, 0.2),
        'efficientnet-b1': (1.0, 1.1, 240, 0.2),
        'efficientnet-b2': (1.1, 1.2, 260, 0.3),
        'efficientnet-b3': (1.2, 1.4, 300, 0.3),
        'efficientnet-b4': (1.4, 1.8, 380, 0.4),
        'efficientnet-b5': (1.6, 2.2, 456, 0.4),
        'efficientnet-b6': (1.8, 2.6, 528, 0.5),
        'efficientnet-b7': (2.0, 3.1, 600, 0.5),
    }
    return params_dict[model_name]


class BlockDecoder(object):
    """ Block Decoder for readability, straight from the official TensorFlow repository """

    @staticmethod
    def _decode_block_string(block_string):
        """ Gets a block through a string notation of arguments. """
        assert isinstance(block_string, str)

        ops = block_string.split('_')
        options = {}
        for op in ops:
            splits = re.split(r'(\d.*)', op)
            if len(splits) >= 2:
                key, value = splits[:2]
                options[key] = value

        # Check stride
        assert (('s' in options and len(options['s']) == 1) or
                (len(options['s']) == 2 and options['s'][0] == options['s'][1]))

        return BlockArgs(
            kernel_size=int(options['k']),
            num_repeat=int(options['r']),
            input_filters=int(options['i']),
            output_filters=int(options['o']),
            expand_ratio=int(options['e']),
            id_skip=('noskip' not in block_string),
            se_ratio=float(options['se']) if 'se' in options else None,
            stride=[int(options['s'][0])])

    @staticmethod
    def _encode_block_string(block):
        """Encodes a block to a string."""
        args = [
            'r%d' % block.num_repeat,
            'k%d' % block.kernel_size,
            's%d%d' % (block.strides[0], block.strides[1]),
            'e%s' % block.expand_ratio,
            'i%d' % block.input_filters,
            'o%d' % block.output_filters
        ]
        if 0 < block.se_ratio <= 1:
            args.append('se%s' % block.se_ratio)
        if block.id_skip is False:
            args.append('noskip')
        return '_'.join(args)

    @staticmethod
    def decode(string_list):
        """
        Decodes a list of string notations to specify blocks inside the network.

        :param string_list: a list of strings, each string is a notation of block
        :return: a list of BlockArgs namedtuples of block args
        """
        assert isinstance(string_list, list)
        blocks_args = []
        for block_string in string_list:
            blocks_args.append(BlockDecoder._decode_block_string(block_string))
        return blocks_args

    @staticmethod
    def encode(blocks_args):
        """
        Encodes a list of BlockArgs to a list of strings.

        :param blocks_args: a list of BlockArgs namedtuples of block args
        :return: a list of strings, each string is a notation of block
        """
        block_strings = []
        for block in blocks_args:
            block_strings.append(BlockDecoder._encode_block_string(block))
        return block_strings


def efficientnet(width_coefficient=None, depth_coefficient=None,
                 dropout_rate=0.2, drop_connect_rate=0.2):
    """ Creates a efficientnet model. """

    blocks_args = [
        'r1_k3_s11_e1_i32_o16_se0.25', 'r2_k3_s22_e6_i16_o24_se0.25',
        'r2_k5_s22_e6_i24_o40_se0.25', 'r3_k3_s22_e6_i40_o80_se0.25',
        'r3_k5_s11_e6_i80_o112_se0.25', 'r4_k5_s22_e6_i112_o192_se0.25',
        'r1_k3_s11_e6_i192_o320_se0.25',
    ]
    blocks_args = BlockDecoder.decode(blocks_args)

    global_params = GlobalParams(
        batch_norm_momentum=0.99,
        batch_norm_epsilon=1e-3,
        dropout_rate=dropout_rate,
        drop_connect_rate=drop_connect_rate,
        # data_format='channels_last',  # removed, this is always true in PyTorch
        num_classes=1000,
        width_coefficient=width_coefficient,
        depth_coefficient=depth_coefficient,
        depth_divisor=8,
        min_depth=None
    )

    return blocks_args, global_params


def get_model_params(model_name, override_params):
    """ Get the block args and global params for a given model """
    if model_name.startswith('efficientnet'):
        w, d, _, p = efficientnet_params(model_name)
        # note: all models have drop connect rate = 0.2
        blocks_args, global_params = efficientnet(width_coefficient=w, depth_coefficient=d, dropout_rate=p)
    else:
        raise NotImplementedError('model name is not pre-defined: %s' % model_name)
    if override_params:
        # ValueError will be raised here if override_params has fields not included in global_params.
        global_params = global_params._replace(**override_params)
    return blocks_args, global_params


url_map = {
    'efficientnet-b0': 'http://storage.googleapis.com/public-models/efficientnet-b0-08094119.pth',
    'efficientnet-b1': 'http://storage.googleapis.com/public-models/efficientnet-b1-dbc7070a.pth',
    'efficientnet-b2': 'http://storage.googleapis.com/public-models/efficientnet-b2-27687264.pth',
    'efficientnet-b3': 'http://storage.googleapis.com/public-models/efficientnet-b3-c8376fa2.pth',
    'efficientnet-b4': 'http://storage.googleapis.com/public-models/efficientnet-b4-e116e8b3.pth',
    'efficientnet-b5': 'http://storage.googleapis.com/public-models/efficientnet-b5-586e6cc6.pth',
}


def load_pretrained_weights(model, model_name):
    """ Loads pretrained weights, and downloads if loading for the first time. """
    state_dict = load_state_dict_from_url(url_map[model_name])
    model.load_state_dict(state_dict, strict=False)
    print('Loaded pretrained weights for {}'.format(model_name))
