# Supplementary material for: Enhancing artistic analysis through deep learning: a graphic art element recognition model based on SSD and FPT
Source: PeerJ Comput Sci. 2024 Jan 2;10:e1761. doi: 10.7717/peerj-cs.1761 (PMC10773824; doi:10.7717/peerj-cs.1761)
Supplement: Supplemental Information 1 [file peerj-cs-10-1761-s001.zip › code/ssd/modeling/box_head/__init__.py]

from ssd.modeling import registry
from .box_head import SSDBoxHead

__all__ = ['build_box_head', 'SSDBoxHead']


def build_box_head(cfg):
    return registry.BOX_HEADS[cfg.MODEL.BOX_HEAD.NAME](cfg)
