# Supplementary material for: Enhancing artistic analysis through deep learning: a graphic art element recognition model based on SSD and FPT
Source: PeerJ Comput Sci. 2024 Jan 2;10:e1761. doi: 10.7717/peerj-cs.1761 (PMC10773824; doi:10.7717/peerj-cs.1761)
Supplement: Supplemental Information 1 [file peerj-cs-10-1761-s001.zip › code/ssd/modeling/detector/__init__.py]

from .ssd_detector import SSDDetector

_DETECTION_META_ARCHITECTURES = {
    "SSDDetector": SSDDetector
}


def build_detection_model(cfg):
    meta_arch = _DETECTION_META_ARCHITECTURES[cfg.MODEL.META_ARCHITECTURE]
    return meta_arch(cfg)
