# Supplementary material for: Enhancing artistic analysis through deep learning: a graphic art element recognition model based on SSD and FPT
Source: PeerJ Comput Sci. 2024 Jan 2;10:e1761. doi: 10.7717/peerj-cs.1761 (PMC10773824; doi:10.7717/peerj-cs.1761)
Supplement: Supplemental Information 1 [file peerj-cs-10-1761-s001.zip › code/ssd/modeling/detector/ssd_detector.py]

from torch import nn

from ssd.modeling.backbone import build_backbone
from ssd.modeling.box_head import build_box_head


class SSDDetector(nn.Module):
    def __init__(self, cfg):
        super().__init__()
        self.cfg = cfg
        self.backbone = build_backbone(cfg)
        self.box_head = build_box_head(cfg)

    def forward(self, images, targets=None):
        features = self.backbone(images)
        detections, detector_losses = self.box_head(features, targets)
        if self.training:
            return detector_losses
        return detections
