# Supplementary material for: Enhancing artistic analysis through deep learning: a graphic art element recognition model based on SSD and FPT
Source: PeerJ Comput Sci. 2024 Jan 2;10:e1761. doi: 10.7717/peerj-cs.1761 (PMC10773824; doi:10.7717/peerj-cs.1761)
Supplement: Supplemental Information 1 [file peerj-cs-10-1761-s001.zip › code/ssd/solver/build.py]

import torch

from .lr_scheduler import WarmupMultiStepLR


def make_optimizer(cfg, model, lr=None):
    lr = cfg.SOLVER.BASE_LR if lr is None else lr
    return torch.optim.SGD(model.parameters(), lr=lr, momentum=cfg.SOLVER.MOMENTUM, weight_decay=cfg.SOLVER.WEIGHT_DECAY)


def make_lr_scheduler(cfg, optimizer, milestones=None):
    return WarmupMultiStepLR(optimizer=optimizer,
                             milestones=cfg.SOLVER.LR_STEPS if milestones is None else milestones,
                             gamma=cfg.SOLVER.GAMMA,
                             warmup_factor=cfg.SOLVER.WARMUP_FACTOR,
                             warmup_iters=cfg.SOLVER.WARMUP_ITERS)
