# Supplementary material for: Enhancing artistic analysis through deep learning: a graphic art element recognition model based on SSD and FPT
Source: PeerJ Comput Sci. 2024 Jan 2;10:e1761. doi: 10.7717/peerj-cs.1761 (PMC10773824; doi:10.7717/peerj-cs.1761)
Supplement: Supplemental Information 1 [file peerj-cs-10-1761-s001.zip › code/ssd/utils/logger.py]

import logging
import os
import sys


def setup_logger(name, distributed_rank, save_dir=None):
    logger = logging.getLogger(name)
    logger.setLevel(logging.DEBUG)
    # don't log results for the non-master process
    if distributed_rank > 0:
        return logger
    stream_handler = logging.StreamHandler(stream=sys.stdout)
    stream_handler.setLevel(logging.DEBUG)
    formatter = logging.Formatter("%(asctime)s %(name)s %(levelname)s: %(message)s")
    stream_handler.setFormatter(formatter)
    logger.addHandler(stream_handler)
    if save_dir:
        fh = logging.FileHandler(os.path.join(save_dir, 'log.txt'))
        fh.setLevel(logging.DEBUG)
        fh.setFormatter(formatter)
        logger.addHandler(fh)
    return logger
