# Supplementary material for: Enhancing artistic analysis through deep learning: a graphic art element recognition model based on SSD and FPT
Source: PeerJ Comput Sci. 2024 Jan 2;10:e1761. doi: 10.7717/peerj-cs.1761 (PMC10773824; doi:10.7717/peerj-cs.1761)
Supplement: Supplemental Information 1 [file peerj-cs-10-1761-s001.zip › code/ssd/utils/model_zoo.py]

# Copyright (c) Facebook, Inc. and its affiliates. All Rights Reserved.
import os
import sys

import torch

from ssd.utils.dist_util import is_main_process, synchronize

from torch.hub import download_url_to_file
from torch.hub import urlparse
from torch.hub import HASH_REGEX


# very similar to https://github.com/pytorch/pytorch/blob/master/torch/utils/model_zoo.py
# but with a few improvements and modifications
def cache_url(url, model_dir=None, progress=True):
    r"""Loads the Torch serialized object at the given URL.
    If the object is already present in `model_dir`, it's deserialized and
    returned. The filename part of the URL should follow the naming convention
    ``filename-<sha256>.ext`` where ``<sha256>`` is the first eight or more
    digits of the SHA256 hash of the contents of the file. The hash is used to
    ensure unique names and to verify the contents of the file.
    The default value of `model_dir` is ``$TORCH_HOME/models`` where
    ``$TORCH_HOME`` defaults to ``~/.torch``. The default directory can be
    overridden with the ``$TORCH_MODEL_ZOO`` environment variable.
    Args:
        url (string): URL of the object to download
        model_dir (string, optional): directory in which to save the object
        progress (bool, optional): whether or not to display a progress bar to stderr
    Example:
        >>> cached_file = maskrcnn_benchmark.utils.model_zoo.cache_url('https://s3.amazonaws.com/pytorch/models/resnet18-5c106cde.pth')
    """
    if model_dir is None:
        torch_home = os.path.expanduser(os.getenv("TORCH_HOME", "~/.torch"))
        model_dir = os.getenv("TORCH_MODEL_ZOO", os.path.join(torch_home, "models"))
    if not os.path.exists(model_dir):
        os.makedirs(model_dir)
    parts = urlparse(url)
    filename = os.path.basename(parts.path)
    if filename == "model_final.pkl":
        # workaround as pre-trained Caffe2 models from Detectron have all the same filename
        # so make the full path the filename by replacing / with _
        filename = parts.path.replace("/", "_")
    cached_file = os.path.join(model_dir, filename)
    if not os.path.exists(cached_file) and is_main_process():
        sys.stderr.write('Downloading: "{}" to {}\n'.format(url, cached_file))
        hash_prefix = HASH_REGEX.search(filename)
        if hash_prefix is not None:
            hash_prefix = hash_prefix.group(1)
            # workaround: Caffe2 models don't have a hash, but follow the R-50 convention,
            # which matches the hash PyTorch uses. So we skip the hash matching
            # if the hash_prefix is less than 6 characters
            if len(hash_prefix) < 6:
                hash_prefix = None
        download_url_to_file(url, cached_file, hash_prefix, progress=progress)
    synchronize()
    return cached_file


def load_state_dict_from_url(url, map_location='cpu'):
    cached_file = cache_url(url)
    return torch.load(cached_file, map_location=map_location)
